# Supplementary material for: Health Technology Reassessment: Addressing Uncertainty in Economic Evaluations of Oncology Drugs at Time of Reimbursement Using Long-Term Clinical Trial Data
Source: Curr Oncol. 2023 Jul 10;30(7):6596–608. doi: 10.3390/curroncol30070484 (PMC10378704; doi:10.3390/curroncol30070484)
Supplement: Supplementary file 1 [file curroncol-30-00484-s001.zip]

Archive with 1 entries (1 files):
- curroncol-2477412-supplementary.pdf
